# Supplementary material for: Effects of Blueberry Supplementation on Depression and Anxiety Symptoms in a Rural Louisiana Population
Source: Nutrients. 2025 Nov 27;17(23):3720. doi: 10.3390/nu17233720 (PMC12694358; doi:10.3390/nu17233720)
Supplement: Supplementary file 1 [file nutrients-17-03720-s001.zip]

Archive with 15 entries (15 files):
- SupplementaryFileS1.pdf
- SupplementaryFileS10.pdf
- SupplementaryFileS11.pdf
- SupplementaryFileS12.pdf
- SupplementaryFileS13.pdf
- SupplementaryFileS14.pdf
- SupplementaryFileS15.pdf
- SupplementaryFileS2.pdf
- SupplementaryFileS3.pdf
- SupplementaryFileS4.pdf
- SupplementaryFileS5.pdf
- SupplementaryFileS6.pdf
- SupplementaryFileS7.pdf
- SupplementaryFileS8.pdf
- SupplementaryFileS9.pdf
